# Supplementary material for: Global mapping of RNA homodimers in living cells
Source: Genome Res. 2022 May;32(5):956–67. doi: 10.1101/gr.275900.121 (PMC9104694; doi:10.1101/gr.275900.121)
Supplement: Supplemental Material [file supp_gr.275900.121_Supplemental_Code.zip]

Archive with 5 entries (2 files):
- Supplemental_Code/
- Supplemental_Code/Supplemental_Code.awk
- __MACOSX/
- __MACOSX/Supplemental_Code/
- __MACOSX/Supplemental_Code/._Supplemental_Code.awk
