# Supplementary material for: Global mapping of RNA homodimers in living cells
Source: Genome Res. 2022 May;32(5):956–67. doi: 10.1101/gr.275900.121 (PMC9104694; doi:10.1101/gr.275900.121)
Supplement: Supplemental Material [file supp_gr.275900.121_Supplemental_DatasetS1.xlsx]

## Sheet: PARIS_HEK3_homodimer_examples
Dataset S1. Representative chimeras found in genes enriched for overlapping chimeras. The data is in hyb format (Travis et al., 2014).
read_ID	read_sequence	dG	arm1_gene_name	arm1_read_start	arm1_read_end	arm1_gene_start	arm1_gene_end	arm1_score	arm1_gene_name	arm2_read_start	arm2_read_end	arm2_gene_start	arm2_gene_end	arm2_score	L
7476_28	AATTTCTGATCGGATAATAGGAGCTTGCTCCGTCCAAGGGAGATGGAATAGGAGCTTGCTCCGTCCACTCCACGCATCG	-14.48	ENSG00000222328_ENST00000410396_U2_snRNA	16	36	120	140	0.0061	ENSG00000222328_ENST00000410396_U2_snRNA	39	79	112	152	4.6e-14	21
39530_21	GCTTCCTGATCATCATTATCGTCAGGTGGGATAATCCTTACCTGTTCCTCCTCCGGAGGGCAGGTGGGATAATCCTTACC	-12.58	ENSG00000179029_ENST00000316425_TMEM107_mRNA	17	63	1165	1211	2.2e-17	ENSG00000179029_ENST00000316425_TMEM107_mRNA	61	80	1171	1190	0.022	20
224212_16	AGCAGCTGATCAACTATTCAGGGCGAGGCTTATCACTCCGGATGTGCTGACCCATTGCACTCCGGATGTGCTGACCCCTG	-13.97	ENSG00000206737_ENST00000384010_U1_snRNA	19	53	48	88	0.00013	ENSG00000206737_ENST00000384010_U1_snRNA	52	80	63	91	2.2e-07	26
442261_15	TCAATCTGATCAACTTAAACCTCGGTTCGAATCCGACTGCGTTGTGGCCGCAGCAACCTCGGTTCGAATCCGAGTCACGG	-13.88	ENSG_ENST_chr1-trna111-HisGTG_tRNA	18	36	45	63	0.08	ENSG_ENST_chr1-trna111-HisGTG_tRNA	37	80	27	70	1e-15	19
699393_14	TTCACCTGATCTTATATACAGGTACCAAGGACACCGTCTGTAACAGGTACCAAGGACACCGTCTGTAGTGGGGTGACCC	-10.93	ENSG00000167676_ENST00000301286_PLIN4_mRNA	18	42	850	874	3.6e-05	ENSG00000167676_ENST00000301286_PLIN4_mRNA	41	77	848	884	7.8e-12	25
741568_13	ACCCTCTGATCTGAAATATGAGACCCGAAGCCTGGTGGAGCAGCATAAGCGGGAACCGTTGTATCTCTGAGCTGAAGGC	-7.5	ENSG00000137497_ENST00000393695_NUMA1_mRNA	4	56	2380	2432	2.2e-12	ENSG00000137497_ENST00000393695_NUMA1_mRNA	57	79	2372	2394	0.00047	15
1756484_11	CCAGCCTGATCGTATTATCGGCCTCATGGTCTCCCTGTCCAATTCGCTACCGGAGTACCTGTCCCGAGGTCTTGGGGCCG	-9.28	ENSG00000116337_ENST00000342115_AMPD2_mRNA	19	41	2454	2476	0.00048	ENSG00000116337_ENST00000342115_AMPD2_mRNA	41	72	2428	2459	0.00048	6
2344991_10	AGCGACTGATCATAAAATTGTTACGACGTGGGCACATTACCCGTCGAACTTTGTTACGACGTGGGCACATTACCCGTCGT	-6.14	ENSG00000239039_ENST00000459299_snoU13_snoRNA	18	45	72	99	8e-07	ENSG00000239039_ENST00000459299_snoU13_snoRNA	46	78	67	99	6.2e-08	28
4410443_8	AAGTACTGATCTGATTTTTGGCGGCCGACTGGCAGCAGCAGCCTCCCCACACACACTAGGGACCCTGCCAGAGGCCGCA	-12.47	ENSG00000160299_ENST00000359568_PCNT_mRNA	20	53	9903	9936	7.8e-07	ENSG00000160299_ENST00000359568_PCNT_mRNA	52	79	9882	9909	3.6e-05	7
8557791_6	CATCCCTGATCTTTTATTATTGGAGTGCATCTGAGGCTGTGGGCACTGACTGGTGATGCTGAGATCGGAAGAGCGGTTC	-6.6	ENSG00000238741_ENST00000458797_snoU90_snoRNA	18	40	179	201	0.00047	ENSG00000238741_ENST00000458797_snoU90_snoRNA	41	69	157	185	0.00047	7
8659185_6	CCCATCTGATCGGCTATACCTGTTTCTACAAGAGGAACCCTCTCTGCGAATGATGGGCTAGATCGGAAGAGCGGTTCAGC	-9.03	ENSG00000013523_ENST00000251089_ANGEL1_mRNA	7	36	1054	1083	0.00013	ENSG00000013523_ENST00000251089_ANGEL1_mRNA	34	59	1037	1062	1e-05	9
9437280_6	GCTTGCTGATCACCTTTCCGTAGAGCCCCTCGTGCAATGGTCACTGTGGCATCCTGCACCCATCCTCACC	-8.55	ENSG00000185164_ENST00000330537_NOMO2_mRNA	10	39	4007	4036	0.00011	ENSG00000185164_ENST00000330537_NOMO2_mRNA	40	70	3981	4011	1.4e-08	5
9715650_6	TACTCCTGATCTCCGCCGGCGGGTAGTCCCTGGCGCTGCTGAAATGGCGGCTGCCATTGTGGGGCTTCTGCCGGCC	-16.8	ENSG00000165934_ENST00000298875_CPSF2_mRNA	15	42	30	57	3.4e-05	ENSG00000165934_ENST00000298875_CPSF2_mRNA	42	76	2	36	4.4e-09	7
10064418_6	TGCTCCTGATCAATTATTGCGTAGTCAAGCTCTAGGCGGTATGGGAGAGCTAGTCTGACCATTAGGTCAGTCTGCCTCCT	-7.74	ENSG00000166135_ENST00000299163_HIF1AN_mRNA	3	46	1582	1624	1.7e-08	ENSG00000166135_ENST00000299163_HIF1AN_mRNA	46	80	1552	1586	1e-10	5
14811812_4	CGTTCCTGATCTCCATTTTGGGGAGTGAGAGGGAGAGACATTGATGATCGTTCTTCTCTCCAGATCGGAAGAGCGGTTC	-10.08	ENSG00000202364_ENST00000365494_U3_snoRNA	10	38	173	201	0.00047	ENSG00000202364_ENST00000365494_U3_snoRNA	39	61	155	177	0.00047	5
16947243_3	AAGCGCTGATCATCAAACAGGACCCATGGCACATTCCCGGTGTGCCTGAGCCCGACATTCCCGGTGTGCCTGAGCCCGTG	-7.1	ENSG00000178927_ENST00000437807_C17orf62_mRNA	17	54	805	842	2.2e-12	ENSG00000178927_ENST00000437807_C17orf62_mRNA	55	80	819	844	1e-05	24
47252193_1	CTTATCTGATCTTGTTCATCGTGGCGGAGAAGGAGCACCGGCTCCGTGGCCATGACCATCCAGAAGATCGGAAGAGCGGT	-12.9	ENSG00000107331_ENST00000341511_ABCA2_mRNA	17	44	2228	2255	8e-07	ENSG00000107331_ENST00000341511_ABCA2_mRNA	42	70	2204	2232	0.00048	5

## Sheet: PARIS_HEK3_homodimer_structures
Dataset S1. Representative chimeras found in genes enriched for overlapping chimeras.
The following information is shown for each chimera:
(1): read ID, gene and transcript names, coordinates of chimera arms
(2): chimeric read
(3): chimera arm 1
(4): chimera arm 2
(5): chimera folding prediction in vienna (dot-bracket) notation
7476_28_ENSG00000222328_ENST00000410396_U2_snRNA_120_140-7476_28_ENSG00000222328_ENST00000410396_U2_snRNA_112_152
AATAGGAGCTTGCTCCGTCCAGGAGATGGAATAGGAGCTTGCTCCGTCCACTCCACGCATCG
AATAGGAGCTTGCTCCGTCCA-----------------------------------------	U2_snRNA	120	140
---------------------GGAGATGGAATAGGAGCTTGCTCCGTCCACTCCACGCATCG	U2_snRNA	112	152
....(((((..(((((.((((.....))))...)))))..))))).................	(-25.2)
39530_21_ENSG00000179029_ENST00000316425_TMEM107_mRNA_1165_1211-39530_21_ENSG00000179029_ENST00000316425_TMEM107_mRNA_1171_1190
TATCGTCAGGTGGGATAATCCTTACCTGTTCCTCCTCCGGAGGGCAGCAGGTGGGATAATCCTTACC
TATCGTCAGGTGGGATAATCCTTACCTGTTCCTCCTCCGGAGGGCAG--------------------	TMEM107_mRNA	1165	1211
-----------------------------------------------CAGGTGGGATAATCCTTACC	TMEM107_mRNA	1171	1190
........((((((((.((((.((((((...................)))))))))).))))).)))	(-19.2)
224212_16_ENSG00000206737_ENST00000384010_U1_snRNA_48_88-224212_16_ENSG00000206737_ENST00000384010_U1_snRNA_63_91
CAGGGCGAGGCTTATCCATTGCACTCCGGATGTGCTGACCCCCATTGCACTCCGGATGTGCTGACCCCTG
CAGGGCGAGGCTTATCCATTGCACTCCGGATGTGCTGACCC-----------------------------	U1_snRNA	48	88
-----------------------------------------CCATTGCACTCCGGATGTGCTGACCCCTG	U1_snRNA	63	91
(((((...............((((((((((.((((...........)))))))))).))))....)))))	(-23.1)
442261_15_ENSG_ENST_chr1-trna111-HisGTG_tRNA_45_63-442261_15_ENSG_ENST_chr1-trna111-HisGTG_tRNA_27_70
AACCTCGGTTCGAATCCGACTGCGTTGTGGCCGCAGCAACCTCGGTTCGAATCCGAGTCACGG
AACCTCGGTTCGAATCCGA--------------------------------------------	chr1-trna111-HisGTG_tRNA	45	63
-------------------CTGCGTTGTGGCCGCAGCAACCTCGGTTCGAATCCGAGTCACGG	chr1-trna111-HisGTG_tRNA	27	70
...(((((((((((.((((......................)))))))))).)))))......	(-17.8)
699393_14_ENSG00000167676_ENST00000301286_PLIN4_mRNA_850_874-699393_14_ENSG00000167676_ENST00000301286_PLIN4_mRNA_848_884
ACAGGTACCAAGGACACCGTCTGTATAACAGGTACCAAGGACACCGTCTGTAGTGGGGTGAC
ACAGGTACCAAGGACACCGTCTGTA-------------------------------------	PLIN4_mRNA	850	874
-------------------------TAACAGGTACCAAGGACACCGTCTGTAGTGGGGTGAC	PLIN4_mRNA	848	884
.......(((.((((...((((................))))...))))....)))......	(-11.9)
741568_13_ENSG00000137497_ENST00000393695_NUMA1_mRNA_2380_2432-741568_13_ENSG00000137497_ENST00000393695_NUMA1_mRNA_2372_2394
CTCTGAGCTGAAGGCAGAGACCCGAAGCCTGGTGGAGCAGCATAAGCGGGAACCGTTGTATCTCTGAGCTGAAGGC
CTCTGAGCTGAAGGCAGAGACCCGAAGCCTGGTGGAGCAGCATAAGCGGGAAC-----------------------	NUMA1_mRNA	2380	2432
-----------------------------------------------------CGTTGTATCTCTGAGCTGAAGGC	NUMA1_mRNA	2372	2394
.....................((..(((.(((.((.(((((.............))))).)).))).)))...)).	(-13.5)
805400_13_ENSG00000238881_ENST00000458748_snoU2_snoRNA_303_327-805400_13_ENSG00000238881_ENST00000458748_snoU2_snoRNA_275_309
GTCCCCGAGGTCCCGGAGCTGGCCCAGGCCCCTTAGGCGGCGGCCACGCTGTGGTCCCCG
GTCCCCGAGGTCCCGGAGCTGGCCC-----------------------------------	snoU2_snoRNA	303	327
-------------------------AGGCCCCTTAGGCGGCGGCCACGCTGTGGTCCCCG	snoU2_snoRNA	275	309
.....((.((..(((.((((((((.................))))).))).))).)).))	(-17.2)
1756484_11_ENSG00000116337_ENST00000342115_AMPD2_mRNA_2454_2476-1756484_11_ENSG00000116337_ENST00000342115_AMPD2_mRNA_2428_2459
CGGCCTCATGGTCTCCCTGTCCAAATCCGCTACCGGAGTACCTGTCCCGCGGCCT
CGGCCTCATGGTCTCCCTGTCCA--------------------------------	AMPD2_mRNA	2454	2476
-----------------------AATCCGCTACCGGAGTACCTGTCCCGCGGCCT	AMPD2_mRNA	2428	2459
.((((....(((((((..................)))).)))........)))).	(-14.4)
2344991_10_ENSG00000239039_ENST00000459299_snoU13_snoRNA_72_99-2344991_10_ENSG00000239039_ENST00000459299_snoU13_snoRNA_67_99
TTGTTACGACGTGGGCACATTACCCGTCGAACCTTGTTACGACGTGGGCACATTACCCGTC
TTGTTACGACGTGGGCACATTACCCGTC---------------------------------	snoU13_snoRNA	72	99
----------------------------GAACCTTGTTACGACGTGGGCACATTACCCGTC	snoU13_snoRNA	67	99
.......((((.((........((((((............)))).))........))))))	(-11.7)
4410443_8_ENSG00000160299_ENST00000359568_PCNT_mRNA_9903_9936-4410443_8_ENSG00000160299_ENST00000359568_PCNT_mRNA_9882_9909
GGCCGCAGACTGGCAGCAGCAGCCTCCCCACACACACACCAGGGACCCTGCCAGAGGCCGCA
GGCCGCAGACTGGCAGCAGCAGCCTCCCCACACA----------------------------	PCNT_mRNA	9903	9936
----------------------------------CACACCAGGGACCCTGCCAGAGGCCGCA	PCNT_mRNA	9882	9909
((((.....(((((((........((((.............))))..))))))).))))...	(-20.9)
8557791_6_ENSG00000238741_ENST00000458797_snoU90_snoRNA_179_201-8557791_6_ENSG00000238741_ENST00000458797_snoU90_snoRNA_157_185
TATTGGAGTGCATCTGAGGCTGTGGGCACTGACTGGTGATGCTGATATTGGA
TATTGGAGTGCATCTGAGGCTGT-----------------------------	snoU90_snoRNA	179	201
-----------------------GGGCACTGACTGGTGATGCTGATATTGGA	snoU90_snoRNA	157	185
((((((..(((.((....(((...)))...))...)))...)))))).....	(-10)
8659185_6_ENSG00000013523_ENST00000251089_ANGEL1_mRNA_1054_1083-8659185_6_ENSG00000013523_ENST00000251089_ANGEL1_mRNA_1037_1062
TGATGGGCTTTACCTGTTTCTACAAGAGGAGGAACCCTCTCTGCGAATGATGGGCT
TGATGGGCTTTACCTGTTTCTACAAGAGGA--------------------------	ANGEL1_mRNA	1054	1083
------------------------------GGAACCCTCTCTGCGAATGATGGGCT	ANGEL1_mRNA	1037	1062
.....(((((....(((((.((..(((((......))))).)).)))))..)))))	(-10.7)
9437280_6_ENSG00000185164_ENST00000330537_NOMO2_mRNA_4007_4036-9437280_6_ENSG00000185164_ENST00000330537_NOMO2_mRNA_3981_4011
TCACCCCTCCGTAGAGCCCCTCGTGCAATGGTCACTGTGGCATCCTGCACCCATCCTCACC
TCACCCCTCCGTAGAGCCCCTCGTGCAATG-------------------------------	NOMO2_mRNA	4007	4036
------------------------------GTCACTGTGGCATCCTGCACCCATCCTCACC	NOMO2_mRNA	3981	4011
..........((((.(((....((((....).)))...)))...)))).............	(-8.2)
9715650_6_ENSG00000165934_ENST00000298875_CPSF2_mRNA_30_57-9715650_6_ENSG00000165934_ENST00000298875_CPSF2_mRNA_2_36
GCCGGCCGGTAGTCCCTGGCGCTGCTGAAAATGGCGGCTGCCACTGTGGGGCTTCTGCCGGCC
GCCGGCCGGTAGTCCCTGGCGCTGCTGA-----------------------------------	CPSF2_mRNA	30	57
----------------------------AAATGGCGGCTGCCACTGTGGGGCTTCTGCCGGCC	CPSF2_mRNA	2	36
(((((.(((.((((((((((((((((......)))))).))))....)))))).)))))))).	(-35.9)
10064418_6_ENSG00000166135_ENST00000299163_HIF1AN_mRNA_1582_1624-10064418_6_ENSG00000166135_ENST00000299163_HIF1AN_mRNA_1552_1586
CTCCTGACAGTTTTTGCGTAGTCAAGCTCTAGGCGGTATGGGAAGAGCTAGTCTGACCATTAGGTCAGTCTGCCTCCT
CTCCTGACAGTTTTTGCGTAGTCAAGCTCTAGGCGGTATGGGA-----------------------------------	HIF1AN_mRNA	1582	1624
-------------------------------------------AGAGCTAGTCTGACCATTAGGTCAGTCTGCCTCCT	HIF1AN_mRNA	1552	1586
...(((((......((..(((...((((((.............))))))...)))..))....)))))..........	(-15.4)
14811812_4_ENSG00000202364_ENST00000365494_U3_snoRNA_173_201-14811812_4_ENSG00000202364_ENST00000365494_U3_snoRNA_155_177
TCTCCGTATTGGGGAGTGAGAGGGAGAGACATTGATGATCGTTCTTCTCTCC
TCTCCGTATTGGGGAGTGAGAGGGAGAGA-----------------------	U3_snoRNA	173	201
-----------------------------CATTGATGATCGTTCTTCTCTCC	U3_snoRNA	155	177
..........((((((.(((((.((.............)).)))))))))))	(-11.8)
16947243_3_ENSG00000178927_ENST00000437807_C17orf62_mRNA_805_842-16947243_3_ENSG00000178927_ENST00000437807_C17orf62_mRNA_819_844
ACAGGACCCATGGCACATTCCCGGTGTGCCTGAGCCCGACATTCCCGGTGTGCCTGAGCCCGTG
ACAGGACCCATGGCACATTCCCGGTGTGCCTGAGCCCG--------------------------	C17orf62_mRNA	805	842
--------------------------------------ACATTCCCGGTGTGCCTGAGCCCGTG	C17orf62_mRNA	819	844
((.((......((((((...((((.(((...........)))..))))))))))....)).)).	(-17.2)
47252193_1_ENSG00000107331_ENST00000341511_ABCA2_mRNA_2228_2255-47252193_1_ENSG00000107331_ENST00000341511_ABCA2_mRNA_2204_2232
CATCGTGGCGGAGAAGGAGCACCGGCTCCTCCGTGGCCATGACCATCCAGCACATCG
CATCGTGGCGGAGAAGGAGCACCGGCTC-----------------------------	ABCA2_mRNA	2228	2255
----------------------------CTCCGTGGCCATGACCATCCAGCACATCG	ABCA2_mRNA	2204	2232
..(((((((((((...............))))...)))))))...............	(-13.8)
